# Supplementary material for: Protective antigenic sites identified in respiratory syncytial virus fusion protein reveals importance of p27 domain
Source: EMBO Mol Med. 2021 Nov 8;14(1):e13847. doi: 10.15252/emmm.202013847 (PMC8749483; doi:10.15252/emmm.202013847)
Supplement: Supplementary file 2 — Source Data for Figure 2 [file EMMM-14-e13847-s005.xlsx]

## Sheet: Sheet1
Fig. 2A																																	Fig. 2B
Virion ELISA
		Uninfected					Live A2 Virus					Post-fusion F					Pre-fusion F					PBS					KLH						1-34					23-74					101-121					110-136
1:100			0.1073	0.188	0.0995	0.0765	2.5325	2.5758	2.2805	2.4083	2.3833	3.3668	2.5178	2.6185	2.5653	2.656	1.5675	1.4463	1.139	1.3698	1.5033	0.14	0.2023	0.0905	0.1073	0.0855	0.105	-0.0235	0.1121	-0.0153	0.0988		0.9118	2.113	0.4468	0.572	0.9083	0.9485	0.8428	0.7733	1.0923	1.1505	0.155	-0.0235	0.1225	-0.0153	0.2988	0.157	0.196
1:500			0.0293	0.026	0.01	0.0145	1.9905	2.1393	1.8045	1.7868	1.4623	2.6813	2.5693	2.519	2.5163	2.494	1.163	1.1478	0.775	1.0748	0.8103	0.0215	0.0433	0.019	0.0228	0.0105	0.068	0.091	0.0835	0.0653	0.0193		0.2598	1.2965	0.1828	0.284	0.3038	0.196	0.3918	0.2768	0.3193	0.3295	0.068	0.091	0.0835	0.0653	0.0193	0.093	0.0955
1:2500			0.0043	-0.0065	-0.0055	-0.003	0.818	1.0213	0.755	0.8293	0.4828	2.4523	2.1668	2.269	2.2978	2.3335	0.5195	0.7253	0.32	0.7053	0.3258	0.0085	0.0088	-0.0015	0.0013	-0.019	0.0135	0.0095	0.016	0.0083	-0.0308		0.0913	0.5465	0.0478	0.0945	0.0768	0.045	0.1333	0.0683	0.0808	0.079	0.0135	0.0095	0.016	0.0083	-0.0308	0.0255	0.039
1:12500			-0.0033	-0.013	-0.016	-0.0075	0.2185	0.3033	0.206	0.2268	0.1153	1.8713	1.8418	1.8625	1.8843	1.878	0.155	0.2588	0.0685	0.2193	0.0728	-0.001	0.0012	-0.0045	-0.0003	-0.022	0.001	-0.011	-0.003	-0.0033	-0.0698		0.1023	0.2545	0.0048	0.019	0.0128	0.009	0.0298	0.0008	0.0113	0.011	0.001	-0.011	-0.003	-0.0033	-0.0698	0.04	0.019
1:62500			-0.0028	-0.014	-0.018	-0.0075	0.042	0.0648	0.043	0.0428	0.0193	1.0518	1.1028	1.1285	1.1353	1.0885	0.025	0.0538	0.014	0.0498	0.0118	-0.0015	0.0003	-0.003	-0.0003	-0.0225	-0.0025	-0.015	0.002	-0.0063	-0.0728		0.0018	0.098	-0.0003	0.0015	-0.0028	0.004	0.0023	-0.0123	0.0103	-0.002	-0.0025	-0.015	0.002	-0.0063	-0.0728	0.01	0.015
1:312500			-0.0028	-0.015	-0.0185	-0.0085	0.0085	0.0153	0.0065	0.0088	0.0028	0.3548	0.3818	0.384	0.3773	0.3795	0.0015	-0.0008	0.0015	0.0068	0.0013	-0.0015	-0.0018	-0.005	-0.0003	-0.023	-0.003	-0.015	-0.004	0.0078	0.011		0.0103	0.0085	-0.0013	-0.001	0.0183	0.011	-0.0008	0.0298	0.0028	-0.0045	-0.003	-0.015	-0.004	0.6078	0	0.005	0.0045
Fig.2E (RSV Neutralization titers)
	Uninfected	Live RSV A2	Post Fusion F	Pre-Fusion F	1-34	23-74	101-121	110-136	147-203	216-244	234-287	310-368	371-400	425-450	443-461	471-493	497-521	552-572	KLH	PBS
M1	1	475.5	1730997	17259	1	1	1	1	4.8	7	27.06	24.24	1	1	1	1	1	1	1	1
M2	1	1110.36	28148.1	7438.4	1	1	1	1	2.64	19.3	27.76	72.9	1	1	1	1	1	1	1	1
M3	1.5	569.85	40522.8	5088.22	1	1	1	1	13.9	19.18	34.33	21.15	26.12	1	1	1	1	88.67	1	1
M4	1	546.94	24673.6	6085.47	1	1	1	1	10	8.4	185.08	18	9.99	1	1	4.87	1	1	1	1
M5	1	337.63	20827.3	11016.9	1	1	1	1	8.2	7.9	31.36	167.42	1	1	1	1	1	1	1	1
[truncated: 53 more columns]
