# Supplementary material for: Protective antigenic sites identified in respiratory syncytial virus fusion protein reveals importance of p27 domain
Source: EMBO Mol Med. 2021 Nov 8;14(1):e13847. doi: 10.15252/emmm.202013847 (PMC8749483; doi:10.15252/emmm.202013847)
Supplement: Supplementary file 3 — Source Data for Figure 3 [file EMMM-14-e13847-s003.xlsx]

## Sheet: Sheet1
Fig. 3A (Lung Viral Loads in log10- pfu/gm tissue)
	Uninfected					Live A2 Virus					Post-fusion F					Pre-fusion F					1-34					23-74					101-121					110-136					147-203					216-244
	1.6	1.6	1.6	1.6	1.6	1.6	1.6	1.6	1.6	1.6	1.6	1.6	1.6	1.6	1.6	1.6	1.6	1.6	1.6	1.6	211472	262477	252870	161952	176900	160030	257237	115700	286493	211158	2.66667	7975	17200	17200	959.667	27791.7	1.6	10000	12625	1.6	1750	23958.3	9458.33	84.1333	10000	26291.7	10750	10750	21708.3
Fig. 3B (lung histopathology)
		Uninfected					Live A2 Virus					Post-fusion F					Pre-fusion F					1-34					23-74					101-121					110-136					147-203					216-244
		0.2	0.2	0.3	0.1	0	0.7	1.3	0.7	1	1	1.6	2	1.2	0.7	1.3	1.3	1.1	1	1.3	1.3	1.1	0.5	1.7	2.2	2.4	1.3	1.5	3.3	1	1.9	1.3	1.4	1.7	1.7	1.3	1.4	1.6	1.8	1.5	1.3	3.2	2.8	2.7	2.8	2.8	2.3	2.2	2.1
[truncated: 52 more columns]
