# Supplementary material for: Protective antigenic sites identified in respiratory syncytial virus fusion protein reveals importance of p27 domain
Source: EMBO Mol Med. 2021 Nov 8;14(1):e13847. doi: 10.15252/emmm.202013847 (PMC8749483; doi:10.15252/emmm.202013847)
Supplement: Supplementary file 4 — Source Data for Figure 4 [file EMMM-14-e13847-s002.xlsx]

## Sheet: Sheet1
Fig. 4A (ELISA)
	RSV F 110-136			M1	M2	M3	M4	M5	PBS
		100		2.75	2.83387	2.88987	2.84488	2.72337	0
		500		2.375	2.35137	2.35738	2.67188	2.53037	0
		2500		1.22875	1.29238	1.45538	1.62787	1.30187	0
		12500		0.75	0.8875	0.875	0.775	0.581375	0
		62500		0.10875	0.231875	0.23375	0.246875	0.120375	0
		312500		0.03375	0.039375	0.0419875	0.083875	0.04375	0
		1562500		0.00875	0.002875	0.009875	0.017375	0.011875	0
Fig. 4B (ELISA)
	RSV F 1-34			M1	M2	M3	M4	M5	PBS
		100		0.1688	0.140188	0.140688	0.190169	0.184	0
		500		0.1161	0.075688	0.088	0.097368	0.107	0
		2500		0.02546	0.084188	0.046688	0.0688	0.049	0
		12500		0.049	0.0036	-0.001313	0.0391	0.028	0
		62500		0	0	0	0	0	0
		312500		0	0	0	0	0	0
		1562500		0	0	0	0	0	0
