# Supplementary material for: Protective antigenic sites identified in respiratory syncytial virus fusion protein reveals importance of p27 domain
Source: EMBO Mol Med. 2021 Nov 8;14(1):e13847. doi: 10.15252/emmm.202013847 (PMC8749483; doi:10.15252/emmm.202013847)
Supplement: Supplementary file 5 — Source Data for Figure 6 [file EMMM-14-e13847-s004.xlsx]

## Sheet: Sheet1
Fig. 6A		CD4 in Airway
				Uninfected	Live A2 Virus	Pre-fusion F	101-121	147-203	Post-fusion F	1-34	23-74	110-136	216-244	234-287	310-368	371-400	425-450	443-461	471-493	497-521	552-572	KLH	PBS
				10	70	118	104	124	184	106	109	115	185	115	135	98	188	155	186	144	248	102	75
				9	86	107	82	105	175	87	68	205	212	135	100	112	201	213	204	105	211	105	68
				16	84	98	78	98	114	98	98	198	202	112	124	155	265	224	156	95	231	97	104
				10	81	112	98	101	120	116	165	201	168	116	98	121	212	301	203	98	208	85	94
				7	95	114	74	85	89	108	125	168	125	108	114	143	189	294	184	94	134	96	109
		CD4 in Distal lungs
				Uninfected	Live A2 Virus	Pre-fusion F	101-121	147-203	post-fusion F	1-34	23-74	110-136	216-244	234-287	310-368	371-400	425-450	443-461	471-493	497-521	552-572	KLH	PBS
				16	78	127	85	89	142	158	89	98	211	153	110	98	105	266	134	142	115	104	57
				15	115	148	98	47	110	134	95	115	165	87	132	68	124	285	142	122	185	63	76
				18	87	145	101	65	163	107	76	142	143	134	115	72	185	165	162	85	168	82	75
				10	121	124	64	78	115	122	135	104	135	122	88	87	127	165	104	95	124	91	165
				14	108	132	50	92	78	98	109	98	122	98	102	68	134	126	122	88	127	116	201
		CD8 in Airway
				Uninfected	Live A2 Virus	Pre-fusion F	101-121	147-203	post-fusion F	1934-01-01	23-74	110-136	216-244	234-287	310-368	371-400	425-450	443-461	471-493	497-521	552-572	KLH	PBS
				12	95	104	97	121	156	98	128	124	248	112	87	116	244	165	134	142	168	78	68
				8	92	95	87	131	121	95	125	220	156	98	75	203	198	226	141	125	124	83	91
				11	98	121	68	87	100	76	124	234	225	88	101	113	285	185	166	84	205	59	38
				5	68	112	65	87	98	131	131	235	134	131	99	125	232	234	124	72	132	61	55
				7	115	105	69	76	118	97	149	154	202	97	86	118	188	225	162	84	133	73	85
		CD8 in Distal lungs
				Uninfected	Live A2 Virus	Pre-fusion F	101-121	147-203	post-fusion F	1934-01-01	23-74	110-136	216-244	234-287	310-368	371-400	425-450	443-461	471-493	497-521	552-572	KLH	PBS
				18	95	165	102	91	118	132	88	84	174	148	106	99	85	204	105	114	98	96	55
				23	102	121	71	68	106	98	58	119	145	68	182	75	96	232	165	106	142	61	68
				11	67	135	89	68	121	76	65	125	122	115	108	88	142	152	155	88	131	79	108
				14	104	135	85	57	68	141	105	114	142	141	100	88	148	134	75	58	134	94	146
				25	124	141	34	60	57	105	112	89	195	105	131	102	145	132	88	72	126	112	185
Fig. 6B	ADCC activity (fold-induction)
		Uninfected	Live A2 virus	Pre-fusion F	F-p27110-136
		1.13784	1.84362	1.8566	3.8195
		1.12689	1.92804	1.1266	4.3384
		1.04037	2.91196	1.3979	1.8049
		0.751997	4.81834	1.0939	1.4592
				1.146
